# Supplementary material for: Environmental Transmission of Symbionts in the Mangrove Crabs Aratus pisonii and Minuca rapax: Acquisition of the Bacterial Community through Larval Development to Juvenile Stage
Source: Microorganisms. 2024 Mar 25;12(4):652. doi: 10.3390/microorganisms12040652 (PMC11052079; doi:10.3390/microorganisms12040652)
Supplement: Supplementary file 1 [file microorganisms-12-00652-s001.zip]

Archive with 1 entries (1 files):
- microorganisms-2364702-supplementary.pdf
